# Supplementary material for: Engineering of extracellular vesicles for efficient intracellular delivery of multimodal therapeutics including genome editors
Source: Nat Commun. 2025 Apr 29;16:4028. doi: 10.1038/s41467-025-59377-y (PMC12041237; doi:10.1038/s41467-025-59377-y)
Supplement: Supplementary file 8 — Source Data [file 41467_2025_59377_MOESM8_ESM.xlsx]

## Sheet: F1e means Figure 1e
	Cre			CD63-Cre			Intein-Cre			CD63-Intein-Cre
HeLa-TL	0.014	0.019	0.011	0.011	0.00576	0.011	0.045	0	0.026	0.031	0	0.00658	1×1010 EVs
T47D-TL	0.063	0.05	0.037	0.049	0.045	0.049	0.022	0.029	0.015	0.059	0.045	0.043	1×109 EVs
B16F10-TL	0.033	0.085	0.047	0.052	0.045	0.035	0.059	0.033	0.013	0.051	0.021	0.045	1×109 EVs

## Sheet: F1f
	T47D-TL, 48 h
	ERVK-19	0.16	0.036	0.21
	ERVMER34-1	0	0.062	0.077
	ERVI-1	0.095	0.11	0
	SPACA3	0.089	0	0.068
	EQTN	0.015	0.16	0.046
	TMEM95	0.079	0.046	0.095
	HERV-H	0.04	0	0.053
	ERVV-2	0	0.074	0
	ERVK13-1	0	0	0
	FIMP	0	0	0
	Syncytin-2	0	0	0.08
	HERVK_113	0	0	0
	ERVK-21	0.056	0	0
	Env type 1	0.02	0.017	0
	SPAM1	0	0.063	0.031
	ERVK-18	0	0	0
	ERVK-8	0.047	0.024	0
	ERVK-25	0	0.066	0
	ADAM12	0	0	0
	ERVK-9	0	0	0
	ERVK-24	0.34	0.78	0
	Envelope glycoprotein (1)	0	0	0
	IZUMO1	0.11	0	0
	HERV-H	0.22	0.16	0
	ERVK-7	0	0	0
	ERVS71-1	0	0	0
	Envelope protein	0.21	0.26	0.31
	Pol/env protein	0	0	0
	MYMK	0.26	0	0
	ERVK-6	0	0	0
	ERVPABLB-1	0	0.37	0.58
	Envelope polyprotein (2)	0	0.61	1.08
	FLJ32214	0.42	0	0
	SPACA6	0.42	0	0
	ERVFC1	0	0	0.61
	ERVV-1	0	0	0
	Envelope glycoprotein (3)	0	0.15	0.29
	Env type 2	0	0	0
	MYMX	0	0	0
	IZUMO1R	0	0	0
	EPFV	7.35	7.18	6.05
	VSV-G	97.9	98.3	96.8
	CD63-Intein-Cre	0.079	0	0.1
	ONE WAY ANOVA		Difference	Lower Confidence Interval (95%)	Upper Confidence Interval (95%)	Adjusted P-value
	F1f	Abbreviations of the statistics	diff	lwr	upr	p adj
	fuso	EPFV vs. VSV-G	90.8067	89.1234	92.4899	9.37028e-14
	fuso	EPFV vs. CD63-Intein-Cre	6.80033	5.66449	7.93617	8.30629e-05
	fuso	VSV-G vs. CD63-Intein-Cre	97.607	96.359	98.855	9.37028e-14
	fuso	EPFV vs. VSV-G	90.8067	89.1234	92.4899	9.37028e-14
	fuso	EPFV vs. CD63-Intein-Cre	6.80033	5.66449	7.93617	8.30629e-05
	fuso	VSV-G vs. CD63-Intein-Cre	97.607	96.359	98.855	9.37028e-14

## Sheet: F1g
	Cre+VSV-G			CD63-Cre+VSV-G			Intein-Cre+VSV-G			CD63-Intein-Cre+VSV-G
HeLa-TL	2.2	1.66	0.79	0.06	0.16	0.12	0.085	0.067	0.012	64.3	56.6	61	1×1010 EVs
T47D-TL	3.49	3.1	3.1	0.14	0.18	0.025	0.082	0.1	0.085	96.1	96	96.4	1×109 EVs
B16F10-TL	1.39	1.14	1.17	0.081	0.082	0.07	0.052	0.045	0.035	99.1	98.8	99	1×109 EVs
TWO WAY ANOVA		Difference	Lower Confidence Interval (95%)	Upper Confidence Interval (95%)	Adjusted P-value
F1g	Abbreviations of the statistics	diff	lwr	upr	p adj
HeLa-TL	Cre+VSV-G vs. CD63-Cre+VSV-G	1.43667	0.293439	2.57989	0.025144
HeLa-TL	Cre+VSV-G vs. Intein-Cre+VSV-G	-1.49533	-2.63734	-0.353328	0.0220536
HeLa-TL	Cre+VSV-G vs. CD63-Intein-Cre+VSV-G	-59.0833	-65.3799	-52.7867	1.65301e-05
HeLa-TL	CD63-Cre+VSV-G vs. Intein-Cre+VSV-G	-0.0586667	-0.159791	0.0424572	0.182524
HeLa-TL	CD63-Cre+VSV-G vs. CD63-Intein-Cre+VSV-G	60.52	54.327	66.713	1.375908e-05
HeLa-TL	Intein-Cre+VSV-G vs. CD63-Intein-Cre+VSV-G	-60.5787	-66.7714	-54.3859	1.369459e-05
T47D-TL	Cre+VSV-G vs. CD63-Cre+VSV-G	3.115	2.7317	3.4983	2.917081e-05
T47D-TL	Cre+VSV-G vs. Intein-Cre+VSV-G	-3.141	-3.50227	-2.77973	2.264909e-05
T47D-TL	Cre+VSV-G vs. CD63-Intein-Cre+VSV-G	-92.9367	-93.4282	-92.4451	9.370282e-14
T47D-TL	CD63-Cre+VSV-G vs. Intein-Cre+VSV-G	-0.026	-0.155911	0.103911	0.608049
T47D-TL	CD63-Cre+VSV-G vs. CD63-Intein-Cre+VSV-G	96.0517	95.6939	96.4094	9.370282e-14
T47D-TL	Intein-Cre+VSV-G vs. CD63-Intein-Cre+VSV-G	-96.0777	-96.4117	-95.7436	9.370282e-14
B16F10-TL	Cre+VSV-G vs. CD63-Cre+VSV-G	1.15567	0.936592	1.37474	0.000131364
B16F10-TL	Cre+VSV-G vs. Intein-Cre+VSV-G	-1.18933	-1.40858	-0.970091	0.000118479
B16F10-TL	Cre+VSV-G vs. CD63-Intein-Cre+VSV-G	-97.7333	-98.0617	-97.4049	9.370282e-14
B16F10-TL	CD63-Cre+VSV-G vs. Intein-Cre+VSV-G	-0.0336667	-0.0510303	-0.016303	0.0057571
B16F10-TL	CD63-Cre+VSV-G vs. CD63-Intein-Cre+VSV-G	98.889	98.6439	99.1341	9.370282e-14
B16F10-TL	Intein-Cre+VSV-G vs. CD63-Intein-Cre+VSV-G	-98.9227	-99.1679	-98.6774	9.370282e-14

## Sheet: F1i1
B16F10-TL, 24 h	CD63-Intein-Cre			CD63-Intein-Cre+VSV-G
1×109 EVs	0.012	0.032	0.019	97.1	96.5	97.4
1×108 EVs	0.011	0.03	0.00663	14.3	14	15.8
1×107 EVs	0.00536	0	0.017	0.18	0.17	0.23
F1i1		diff	lwr	upr	p adj
1×109 EVs	CD63-Intein-Cre vs. CD63-Intein-Cre+VSV-G	96.979	96.2442	97.7138	9.370282e-14
1×108 EVs	CD63-Intein-Cre vs. CD63-Intein-Cre+VSV-G	14.6841	13.1381	16.2301	1.56663e-05
1×107 EVs	CD63-Intein-Cre vs. CD63-Intein-Cre+VSV-G	0.18588	0.132501	0.239259	0.000642732

## Sheet: F1i2
B16F10-TL, 48 h	CD63-Intein-Cre			CD63-Intein-Cre+VSV-G
1×109 EVs	0.051	0.021	0.045	99.1	98.8	99
1×108 EVs	0.00667	0	0.022	19.5	18	11.1
1×107 EVs	0.065	0.03	0.019	0.35	0.43	0.16
F1i2		diff	lwr	upr	p adj
1×109 EVs	CD63-Intein-Cre vs. CD63-Intein-Cre+VSV-G	98.9277	98.6815	99.1739	9.370282e-14
1×108 EVs	CD63-Intein-Cre vs. CD63-Intein-Cre+VSV-G	16.1904	9.0091	23.3718	0.00332399
1×107 EVs	CD63-Intein-Cre vs. CD63-Intein-Cre+VSV-G	0.275333	0.049714	0.500953	0.0275756

## Sheet: F1i3
B16F10-TL, 72 h	CD63-Intein-Cre			CD63-Intein-Cre+VSV-G
1×109 EVs	0.14	0.074	0.12	98.4	97.9	98
1×108 EVs	0.095	0.062	0.079	16.2	17.1	19.8
1×107 EVs	0.073	0.1	0.1	0.44	0.33	0.26
F1i3		diff	lwr	upr	p adj
1×109 EVs	CD63-Intein-Cre vs. CD63-Intein-Cre+VSV-G	97.9887	97.5611	98.4162	9.370282e-14
1×108 EVs	CD63-Intein-Cre vs. CD63-Intein-Cre+VSV-G	17.6213	14.618	20.6246	8.921781e-05
1×107 EVs	CD63-Intein-Cre vs. CD63-Intein-Cre+VSV-G	0.252333	0.104751	0.399916	0.00899093

## Sheet: F1k1
HeLa-TL, 48 h	CD63-Intein-Cre+VSV-G			Nanoblade (Cre)
1×1010 EVs	93.5	93.1	92	62.2	64.1
1×109 EVs	35.5	34.4	32.8	15.3	15.4	14.7
1×108 EVs	1.01	0.83	0.69	0.16	0.13	0.13
F1k1		diff	lwr	upr	p adj
1×1010 EVs	CD63-Intein-Cre+VSV-G vs. Nanoblade (Cre)	-29.7167	-32.6275	-26.8059	0
1×109 EVs	CD63-Intein-Cre+VSV-G vs. Nanoblade (Cre)	-19.1	-21.3594	-16.8406	2.522605e-05
1×108 EVs	CD63-Intein-Cre+VSV-G vs. Nanoblade (Cre)	-0.703333	-0.961973	-0.444694	0.00165059

## Sheet: F1k2
T47D-TL, 48 h	CD63-Intein-Cre+VSV-G			Nanoblade (Cre)
1×1010 EVs	97.8	97.8	98.8	96.2	96.2
1×109 EVs	54.3	55.8	53.9	59.3	59.5	64
1×108 EVs	0.52	0.7	0.62	0.27	0.35	0.15
F1k2		diff	lwr	upr	p adj
1×1010 EVs	CD63-Intein-Cre+VSV-G vs. Nanoblade (Cre)	-1.93333	-3.30284	-0.563827	0.0205805
1×109 EVs	CD63-Intein-Cre+VSV-G vs. Nanoblade (Cre)	6.26667	1.71388	10.8194	0.0187527
1×108 EVs	CD63-Intein-Cre+VSV-G vs. Nanoblade (Cre)	-0.356667	-0.573317	-0.140016	0.0102555

## Sheet: F1k3
B16F10, 48 h	CD63-Intein-Cre+VSV-G			Nanoblade (Cre)
1×1010 EVs	99	98.1	97.8	20.6	21.4
1×109 EVs	79.8	83.3	82.7	5.59	6.72
1×108 EVs	0.74	0.7	0.77	0.06	0.036	0.029
F1k3		diff	lwr	upr	p adj
1×1010 EVs	CD63-Intein-Cre+VSV-G vs. Nanoblade (Cre)	-77.3	-79.0592	-75.5408	0
1×109 EVs	CD63-Intein-Cre+VSV-G vs. Nanoblade (Cre)	-75.7783	-80.416	-71.1406	0
1×108 EVs	CD63-Intein-Cre+VSV-G vs. Nanoblade (Cre)	-0.695	-0.757035	-0.632965	6.706293e-06

## Sheet: F2a
	Left graph	VSV-G-mNG+			CD63-APC+
	VSV-G	680000	748000	697000	15500	14800	12300
	Right graph	VSV-G-mNG+			CD63-APC+
	VSV-G+CD63	453000	394000	392000	548000	487000	364000

[truncated: 80 more sheets: F2c, F2e, F2f, F2g, F2h, F2i1, F2i2, F2i3, F2j, F3b, F3c, F3d, F3e, F4e, F4f, F4g, F4h, F5d1, F5d2, F5d3 …]
